# Supplementary material for: Bioactives and Technological Quality of Functional Biscuits Containing Flour and Liquid Extracts from Broccoli By-Products
Source: Antioxidants (Basel). 2023 Dec 14;12(12):2115. doi: 10.3390/antiox12122115 (PMC10740713; doi:10.3390/antiox12122115)
Supplement: Supplementary file 1 [file antioxidants-12-02115-s001.zip]

Archive with 1 entries (1 files):
- antioxidants-2744316-supplementary.pdf
